# Supplementary material for: Discrete phase space-continuous time relativistic Klein–Gordon and Dirac equations, and a new non-singular Yukawa potential
Source: Sci Rep. 2023 Nov 21;13:20356. doi: 10.1038/s41598-023-47344-w (PMC10663489; doi:10.1038/s41598-023-47344-w)
Supplement: Supplementary file 1 — Supplementary Information. [file 41598_2023_47344_MOESM1_ESM.zip]

Archive with 9 entries (8 files):
- Supplemental/
- Supplemental/.DS_Store
- __MACOSX/Supplemental/._.DS_Store
- Supplemental/SupplementalFig1.png
- __MACOSX/Supplemental/._SupplementalFig1.png
- Supplemental/SupplementalFig2.png
- __MACOSX/Supplemental/._SupplementalFig2.png
- Supplemental/Supplemental Material.tex
- __MACOSX/Supplemental/._Supplemental Material.tex
