# Supplementary material for: Discrete phase space-continuous time relativistic Klein–Gordon and Dirac equations, and a new non-singular Yukawa potential
Source: Sci Rep. 2023 Nov 21;13:20356. doi: 10.1038/s41598-023-47344-w (PMC10663489; doi:10.1038/s41598-023-47344-w)
Supplement: Supplementary file 1 — Supplementary Information. [file 41598_2023_47344_MOESM1_ESM.zip › Supplemental/Supplemental Material.tex]

\documentclass[preprint, english]{revtex4-1}      
\usepackage{amsmath}
\usepackage{amssymb}
\usepackage{caption}
\usepackage{graphicx}

\begin{document}

\section*{Appendix: Discrete phase space-continuous time non-singular Green's functions for Fermionic-anti-Fermionic relativistic field equations}

Recall that the relativistic Boson field equation in the discrete phase space-continuous time formalism is given by  
\begin{equation}
\delta^{ab} \Delta_{(a)}^{\#}\Delta_{(b)}^{ \#} \phi(\mathbf{n},t) -(\partial_t)^2 \phi(\mathbf{n},t) -\mu^2 \phi(\mathbf{n},t) = 0
\end{equation}
where $\mu >0$ is the mass of the Boson particle. The associated Green's function are given by
\begin{equation}
\begin{array}{c}
\Delta_{(a)}^{\#}(\mathbf{n},t; \mathbf{\hat{n}},\hat{t};\mu) = (2\pi)^{-1} \displaystyle\int_{{\mathbb R}^3} \left\{
 \left[\prod_{j=1}^{3} \xi_{n^j}(k_j) \overline{\xi_{\hat{n}^j}(k_j)}  \right] \right. \\
\left. \displaystyle\int_{C_{(a)}} \left[ \left( \eta^{\alpha \beta} k_{\alpha} k_{\beta} +\mu^2 \right)^{-1}
\mathbf{exp}(-ik_4(t-\hat{t})]dk^4 \right]  \right\} d^3\mathbf{k} \\ \\
D_{(a)}(\mathbf{n},t;\hat{\mathbf{n}},\hat{t}):=\Delta_{(a)}^{\#}(\mathbf{n},t;\hat{\mathbf{n}},\hat{t}:0) =
\dfrac{1}{2\pi} \displaystyle\int_{{\mathbb R}^3} \left\{
 \left[\prod_{j=1}^{3} \xi_{n^j}(k_j) \overline{\xi_{\hat{n}^j}(k_j)}  \right] \right. \\
\left. \displaystyle\int_{C_{(a)}} \left[ \left( \eta^{\alpha \beta} k_{\alpha} k_{\beta} \right)^{-1}
\mathbf{exp}(-ik_4(t-\hat{t})]dk^4 \right] \right\} d^3\mathbf{k} 
\end{array}
\end{equation}
The Green's functions above involve nine contours in the complex $k^4$-plane as exhibited explicitly in fig. S1 with $w = w(\mathbf{k}) := +\sqrt{\mathbf{k} \cdot \mathbf{k} +\mu^2} > 0$.

\begin{figure}
\begin{center}
\includegraphics[scale=0.32]{SupplementalFig1.png}
\end{center}
\caption*{Fig S1: Various contours $C_{(a)}$ in the complex $k^4$ plane.}
\end{figure}

\begin{figure}
\begin{center}
\includegraphics[scale=0.32]{SupplementalFig2.png}
\end{center}
\caption*{Fig S2: Various contours $C_{(a)}$ in the complex $p^4$ plane.}
\end{figure}

Now, recall the Fermion-anti-Fermion wave equations in the discrete phase space-continuous time formalism along with its Green's function is furnished by
\begin{equation}
\begin{array}{c}
\gamma^a \Delta^{\#}_{(a)}\psi(\mathbf{n};t)  + \gamma^{4} \partial_t \psi(\mathbf{n};t) +m\psi(\mathbf{n};t)=[0]_{(4 \times 1)}\\\\
\;[\Delta^{\#}_{(a)}\tilde{\psi}(\mathbf{n};t)]\gamma^a   + [\partial_t \tilde{\psi}(\mathbf{n};t)]\gamma^{4}  - m\psi(\mathbf{n};t)=[0]_{(1 \times 4)} \\ \\
S^{\#}_{(a)}(\mathbf{n},t;\hat{\mathbf{n}},\hat{t};m)_{(4 \times 4)} =(2\pi)^{-1}\displaystyle\int_{{\mathbb R}^3} \left\{ 
\left[\prod_{j=1}^{3} \xi_{n^j}(p_j) \overline{\xi_{\hat{n}^j}(p_j)}  \right] \right. \notag \\
\left. \displaystyle\int_{C{(a)}} \dfrac{(i\gamma^{\mu}p_{\mu} -mI)e^{-ip^4(t-\hat{t})}}{\eta^{\alpha \beta}p_{\alpha}p_{\beta}+m^2}dp^{4} \right\} d^3\mathbf{p}
\end{array}
\end{equation}
The nine $ 4\times 4$ matrix Green's functions above satisfy 
\begin{equation}
\begin{array}{c}
(\gamma^j \Delta^{\#}_{j}  + \gamma^{4} \partial_t + mI) S^{\#}_{(a)}(\mathbf{n},t;\hat{\mathbf{n}},\hat{t};m)_{(4 \times 4)} = [0]_{(4\times 4)} \\
\textbf{for contours} \,\,\, C, C_{(\pm)},C_{(1)} \\ \\
 and  \\ \\
= -\delta_{n^1 \hat{n}^1} \delta_{n^2 \hat{n}^2} \delta_{n^3 \hat{n}^3} \delta(t-\hat{t}) [I]_{(4\times 4)}\\
\textbf{for contours} \,\,\, C_{(R)}, C_{(A)},C_{(P)},C_{(F+)},C_{(F-)}  
\end{array}
\end{equation}  
with the contours depicted in fig. S2.


\end{document}
% end of file template.tex
